# Supplementary material for: Age-related changes and selective disappearance shape variation in bold-shy continuum in guppies
Source: Behav Ecol. 2026 Feb 25;37(3):arag020. doi: 10.1093/beheco/arag020 (PMC13008831; doi:10.1093/beheco/arag020)
Supplement: arag020_Supplementary_Data [file arag020_supplementary_data.zip]

Archive with 5 entries (5 files):
- Supplementary_Material_1.docx
- Supplementary_Material_2.docx
- Supplementary_Material_3.docx
- Supplementary_Material_4.docx
- Supplementary_Material_5.docx
